# Supplementary material for: Geminiviridae and Alphasatellitidae Diversity Revealed by Metagenomic Analysis of Susceptible and Tolerant Tomato Cultivars across Distinct Brazilian Biomes
Source: Viruses. 2024 Jun 1;16(6):899. doi: 10.3390/v16060899 (PMC11209153; doi:10.3390/v16060899)
Supplement: Supplementary file 1 [file viruses-16-00899-s001.zip]

Archive with 3 entries (3 files):
- Supplementary Figure S1.tif
- Supplementary table S1.pdf
- Supplementary Table S2.pdf
